# Supplementary material for: The Organization, Implementation, and Functioning of Dengue Surveillance in India—A Systematic Scoping Review
Source: Int J Environ Res Public Health. 2019 Feb 24;16(4):661. doi: 10.3390/ijerph16040661 (PMC6407027; doi:10.3390/ijerph16040661)
Supplement: Supplementary file 1 [file ijerph-16-00661-s001.zip]

Archive with 3 entries (2 files):
- ijerph-428552-suppl/
- ijerph-428552-suppl/Supplementary table 3.pdf
- ijerph-428552-suppl/supplementary.pdf
